# Supplementary material for: Connections Reduce Rheumatic Heart Disease‐Related Mortality in Western Australia: A Mixed Methods Study
Source: Aust J Rural Health. 2025 Mar 10;33(2):e70022. doi: 10.1111/ajr.70022 (PMC11891974; doi:10.1111/ajr.70022)
Supplement: Supplementary file 1 — Data S1. [file AJR-33-0-s001.zip]

Archive with 3 entries (2 files):
- ajr70022-sup-0001-Supinfo/
- ajr70022-sup-0001-Supinfo/submission_Opportunities for Reducing RHD Mortality in Western Australia_supplements.docx
- ajr70022-sup-0001-Supinfo/supp tables.docx
